# Supplementary material for: Based on Multi-Activity Integrated Strategy to Screening, Characterization and Quantification of Bioactive Compounds from Red Wine
Source: Molecules. 2021 Nov 8;26(21):6750. doi: 10.3390/molecules26216750 (PMC8587790; doi:10.3390/molecules26216750)
Supplement: Supplementary file 1 [file molecules-26-06750-s001.zip]

Archive with 1 entries (1 files):
- molecules-1387190-supplementary.pdf
